# Supplementary material for: In Silico RNAseq and Biochemical Analyses of Glucose-6-Phosphate Dehydrogenase (G6PDH) from Sweet Pepper Fruits: Involvement of Nitric Oxide (NO) in Ripening and Modulation
Source: Plants (Basel). 2023 Sep 27;12(19):3408. doi: 10.3390/plants12193408 (PMC10574341; doi:10.3390/plants12193408)
Supplement: Supplementary file 1 [file plants-12-03408-s001.zip]

Archive with 1 entries (1 files):
- plants-2509341-supplementary.pdf
